# Supplementary material for: The Ganoderma weberianum-resinaceum lineage: multilocus phylogenetic analysis and morphology confirm G. mexicanum and G. parvulum in the Neotropics
Source: MycoKeys. 2019 Oct 29;59:95–131. doi: 10.3897/mycokeys.59.33182 (PMC6831689; doi:10.3897/mycokeys.59.33182)
Supplement: XML Treatment for Ganoderma mexicanum [file mycokeys.59.33182-treatment1.xml]

<!DOCTYPE tp:taxon-treatment
  PUBLIC "-//TaxonX//DTD Taxonomic Treatment Publishing DTD v0 20100105//EN" "tax-treatment-NSO.dtd">
<tp:taxon-treatment xmlns:tp="http://www.plazi.org/taxpub"><tp:treatment-meta><kwd-group><label>Taxon classification</label><kwd><named-content xmlns:xlink="http://www.w3.org/1999/xlink" content-type="kingdom">Fungi</named-content></kwd><kwd><named-content xmlns:xlink="http://www.w3.org/1999/xlink" content-type="order">Polyporales</named-content></kwd><kwd><named-content xmlns:xlink="http://www.w3.org/1999/xlink" content-type="family">Ganodermataceae</named-content></kwd></kwd-group><mixed-citation publication-type="journal"><person-group><name><surname>Cabarroi-Hernández</surname><given-names>Milay</given-names></name><name><surname>Villalobos-Arámbula</surname><given-names>Alma Rosa</given-names></name><name><surname>Mabel Gisela Torres-Torres</surname><given-names/></name><name><surname>Decock</surname><given-names>Cony</given-names></name><name><surname>Guzmán-Dávalos</surname><given-names>Laura</given-names></name></person-group><article-title>The <italic><tp:taxon-name><tp:taxon-name-part taxon-name-part-type="genus" reg="Ganoderma">Ganoderma</tp:taxon-name-part> <tp:taxon-name-part taxon-name-part-type="species" reg="weberianum">weberianum</tp:taxon-name-part></tp:taxon-name></italic>-<italic><tp:taxon-name><tp:taxon-name-part taxon-name-part-type="genus" reg="Ganoderma"/><tp:taxon-name-part taxon-name-part-type="species" reg="resinaceum">resinaceum</tp:taxon-name-part></tp:taxon-name></italic> lineage: multilocus phylogenetic analysis and morphology confirm <italic><tp:taxon-name><tp:taxon-name-part taxon-name-part-type="genus" reg="Ganoderma">G.</tp:taxon-name-part> <tp:taxon-name-part taxon-name-part-type="species" reg="mexicanum">mexicanum</tp:taxon-name-part></tp:taxon-name></italic> and <italic><tp:taxon-name><tp:taxon-name-part taxon-name-part-type="genus" reg="Ganoderma">G.</tp:taxon-name-part> <tp:taxon-name-part taxon-name-part-type="species" reg="parvulum">parvulum</tp:taxon-name-part></tp:taxon-name></italic> in the Neotropics</article-title><source>MycoKeys</source><day>29</day><month>10</month><year>2019</year><volume>59</volume><fpage>95</fpage><lpage>131</lpage><pub-id pub-id-type="doi">10.3897/mycokeys.59.33182</pub-id></mixed-citation></tp:treatment-meta><tp:nomenclature><tp:taxon-name><object-id xmlns:xlink="http://www.w3.org/1999/xlink" content-type="arpha" xlink:type="simple">51387CD7-093B-578F-8C3A-12F25C8606D4</object-id>
              <tp:taxon-name-part taxon-name-part-type="genus" reg="Ganoderma">Ganoderma</tp:taxon-name-part>
              <tp:taxon-name-part taxon-name-part-type="species" reg="mexicanum">mexicanum</tp:taxon-name-part>
              <object-id xmlns:xlink="http://www.w3.org/1999/xlink" content-type="mycobank" xlink:type="simple">469325</object-id>
            </tp:taxon-name><tp:taxon-authority>Pat., Bull. Soc. Mycol. Fr. 14: 54 (1898)</tp:taxon-authority><xref ref-type="fig" rid="F3">Figs 3</xref><xref ref-type="fig" rid="F6">, 6</xref><xref ref-type="fig" rid="F7">, 7</xref><tp:nomenclature-citation-list><tp:nomenclature-citation><tp:taxon-name>
                  <tp:taxon-name-part taxon-name-part-type="genus" reg="Fomes"/>
                  <tp:taxon-name-part taxon-name-part-type="species" reg="mexicanus"/>
                </tp:taxon-name><comment>≡ <tp:taxon-name><tp:taxon-name-part taxon-name-part-type="genus" reg="Fomes">Fomes</tp:taxon-name-part> <tp:taxon-name-part taxon-name-part-type="species" reg="mexicanus">mexicanus</tp:taxon-name-part></tp:taxon-name> (Pat.) Sacc., Syll. Fung. 14: 184 (1899) [MB166450] </comment></tp:nomenclature-citation><tp:nomenclature-citation><tp:taxon-name>
                  <tp:taxon-name-part taxon-name-part-type="genus" reg="Ganoderma"/>
                  <tp:taxon-name-part taxon-name-part-type="species" reg="sessiliforme"/>
                </tp:taxon-name><comment>= <tp:taxon-name><tp:taxon-name-part taxon-name-part-type="genus" reg="Ganoderma">Ganoderma</tp:taxon-name-part> <tp:taxon-name-part taxon-name-part-type="species" reg="sessiliforme">sessiliforme</tp:taxon-name-part></tp:taxon-name> Murrill, Bull. New York Bot. Gard. 8: 149 (1912) [MB469342] </comment></tp:nomenclature-citation><tp:nomenclature-citation><tp:taxon-name>
                  <tp:taxon-name-part taxon-name-part-type="genus" reg="Ganoderma"/>
                  <tp:taxon-name-part taxon-name-part-type="species" reg="subamboinense"/>
                  <tp:taxon-name-part taxon-name-part-type="variety" reg="laevisporum"/>
                </tp:taxon-name><comment>= <tp:taxon-name><tp:taxon-name-part taxon-name-part-type="genus" reg="Ganoderma">Ganoderma</tp:taxon-name-part> <tp:taxon-name-part taxon-name-part-type="species" reg="subamboinense">subamboinense</tp:taxon-name-part> <tp:taxon-name-part taxon-name-part-type="infraspecific-rank">var.</tp:taxon-name-part> <tp:taxon-name-part taxon-name-part-type="variety" reg="laevisporum">laevisporum</tp:taxon-name-part></tp:taxon-name> Bazzalo &amp; J.E. Wright, Mycotaxon 16(1): 302 (1982) [MB117102], invalid. </comment></tp:nomenclature-citation></tp:nomenclature-citation-list></tp:nomenclature><tp:treatment-sec sec-type="description" id="SECID0ESTAK"><title>Description.</title><p><italic>Basidiome</italic> annual, sessile, occasionally stipitate, solitary, light in weight, consistency corky-woody; <italic>pileus</italic> projecting 4–8 cm, 6–14 cm wide, up to 1.5–1.8 cm thick at the base, 0.3–0.4 cm at the margin, dimidiate, flabelliform to conchate in pole view, applanate or slightly convex in section; <italic>stipe</italic> absent or 2 × 0.5–3 cm, horizontal, short and thick, slightly swollen at the base, laccate, smooth, reddish brown (8F6) to violet brown (11F7); <italic>pileal surface</italic> laccate, smooth, radially zonate, with dark lines or with concentric variably deep sulcations, reddish brown (8F6) to dark brown (8F5), lighter towards the margin; <italic>margin</italic> likely white when young, entire to slightly lobulated, sometimes incurved; <italic>pore surface</italic> yellowish white to greyish yellow (4C7), yellowish brown (5E7), or brownish orange (5C3), bruising dark brown (6F5), sometimes marked with spots of same aspect as pilear surface (laccate, reddish brown, 8F6); <italic>pores</italic> round, 4–6 (–7) per mm; <italic>context</italic> 0.2–1 cm thick, fibrous, homogeneous to slightly heterogeneous (not fully homogeneous <italic>fide</italic><xref ref-type="bibr" rid="B78">Torres-Torres et al. 2012</xref>), almost overall white to light yellow (4A4) or light yellow (4A4) to greyish orange (5B4) toward the crust, yellowish brown (5D6) to light brown (7D3) in a narrow zone above the tubes, with few to several resinous incrustations or thin resinous dark bands stretching from the basis to the margin; <italic>tubes</italic> 0.1–0.8 cm long, unstratified, concolorous with lower part of the context.</p><p><italic>Hyphal system</italic> dimitic; <italic>generative hyphae</italic> 1–3 µm diam., septate, thin-walled with clamp connections, little branched, hyaline to yellowish; <italic>somatic hyphae</italic> as arboriform skeleto-binding hyphae, golden yellow, composed of a basal stalk arising from a clamp, unbranched, thick-walled but with a visible lumen, with several secondary processes, branches gradually tapering from 6 µm wide in the primary processes to 1.5–2 µm wide at the thin-walled apices, thick-walled to solid. <italic>Pileipellis</italic> a crustohymeniderm; <italic>cuticular cells</italic> clamped at the basal septum, shortly to moderately pedicelated then cylindrical a clavate, occasionally slightly apically capitate, rarely with 1–2 lateral branches, with rounded apices, thick-walled, smooth or with a fine apical granulation, amyloid, 25- [~ 40] -50 (-65) × 5-7 um. <italic>Hymenium: basidia</italic> not seen; <italic>basidiospores</italic> ovoid to broadly ovoid, the apex shrunken, appearing truncate, exosporium with thick, free to subfree pillars, (7.5–) 8– [8.5] –9 (–10.5) × (4.2–) 6– [6.5] –7 (–8) µm, Q = 1.33– [1.30] –1.28; spore print light brown (6E5) (estimated from spore deposit on the pileus). <italic>Chlamydospores</italic> in the basidiomata absent, rare, to variably abundant, only in the context, subspherical, ellipsoid, or citriform, terminal or intercalated; with smooth thick-wall; sometimes guttulate, dextrinoid, 9.5–13 (–16) × 8–10 µm. Chlamydospores always abundant in pure culture on malt agar, spherical to more often ellipsoid, terminal or intercalary, when terminal with the apex occasionally papillated; with smooth, hyaline to pale golden brown, single or double wall; sometimes with densely guttulate contents, often dextrinoid, 11–16 × 9.5–12 µm.</p></tp:treatment-sec><tp:treatment-sec sec-type="Holotype" id="SECID0ECVAK"><title>Holotype.</title><p>MEXICO. Estado de México: D. de Jonacatepec, Tepalcingo, 22 Oct 1890, P.J.B. Maury 4823 (FH 458184!).</p></tp:treatment-sec><tp:treatment-sec sec-type="distribution" id="SECID0EHVAK"><title>Known distribution.</title><p>Argentina, Brazil, Martinique, Mexico.</p></tp:treatment-sec><tp:treatment-sec sec-type="material" id="SECID0EMVAK"><title>Specimens examined.</title><p>ARGENTINA. Buenos Aires: Tigre, on <italic><tp:taxon-name><tp:taxon-name-part taxon-name-part-type="genus" reg="Platanus">Platanus</tp:taxon-name-part></tp:taxon-name></italic> sp., 15 May 1980, Connon (as holotype of <tp:taxon-name><tp:taxon-name-part taxon-name-part-type="genus" reg="Ganoderma">G.</tp:taxon-name-part> <tp:taxon-name-part taxon-name-part-type="species" reg="subamboinense">subamboinense</tp:taxon-name-part> <tp:taxon-name-part taxon-name-part-type="infraspecific-rank">var.</tp:taxon-name-part> <tp:taxon-name-part taxon-name-part-type="variety" reg="laevisporum">laevisporum</tp:taxon-name-part></tp:taxon-name>, BAFC 25525, culture ex. type BAFC n° 247 = ATCC 52419). MARTINIQUE. Prêcheur: Anse Couleuvre, sentier de la cascade de la rivière Couleuvre, on <italic><tp:taxon-name><tp:taxon-name-part taxon-name-part-type="genus" reg="Artocarpus">Artocarpus</tp:taxon-name-part> <tp:taxon-name-part taxon-name-part-type="species" reg="altilis">altilis</tp:taxon-name-part></tp:taxon-name></italic>, in mature, secondary mesophylic forest, 13 Aug 2007, J.P. Fiard SW 17 (LIP, culture ex. MUCL 49453). Rivière–Pilote: Morne Aca, on a lying trunk, in meso-xerophylic forest, 14 Aug 2007, S. Welti, SW 19 (LIP). La Caravelle, xerophylic forest, on dead fallen trunk, 12 Aug 2015, C. Decock, MA/15–45 (MUCL 55832, culture ex. MUCL 55832). MEXICO. Morelos: Municipality of Cuernavaca, on dead wood, 24–27 December 1909, W.A. &amp; E.L. Murrill 392 (as holotype of <italic><tp:taxon-name><tp:taxon-name-part taxon-name-part-type="genus" reg="Ganoderma">G.</tp:taxon-name-part> <tp:taxon-name-part taxon-name-part-type="species" reg="sessiliforme">sessiliforme</tp:taxon-name-part></tp:taxon-name></italic>, NY 985713). Mpio. of Tepoztlán, Tepoztlán, Estación del Ferrocarril El Parque, w/o date, G. Guzmán 2078 (ENCB). Veracruz: San Andrés Tlalnelhuayocan, alrededores de San Antonio Hidalgo, bosque mesófilo de montaña, 1400 m, D. Jarvio 143 (XAL).</p></tp:treatment-sec><tp:treatment-sec><!--Section generated to contain objects referenced in tp:taxon-treatment.--><fig id="F3" position="float" orientation="portrait"><object-id xmlns:xlink="http://www.w3.org/1999/xlink" content-type="doi" xlink:type="simple">10.3897/mycokeys.59.33182.figure3</object-id><object-id xmlns:xlink="http://www.w3.org/1999/xlink" content-type="arpha" xlink:type="simple">D83397E9-3482-5EA7-B808-23CEA1C214DE</object-id><label>Figure 3.</label><caption><p>Morphological features and microscopic structures of <italic><tp:taxon-name><tp:taxon-name-part taxon-name-part-type="genus" reg="Ganoderma">Ganoderma</tp:taxon-name-part> <tp:taxon-name-part taxon-name-part-type="species" reg="mexicanum">mexicanum</tp:taxon-name-part></tp:taxon-name></italic><bold>A–F</bold> J.P. Fiard SW 17 (as <italic><tp:taxon-name><tp:taxon-name-part taxon-name-part-type="genus" reg="Ganoderma">G.</tp:taxon-name-part> <tp:taxon-name-part taxon-name-part-type="species" reg="subamboinense">subamboinense</tp:taxon-name-part></tp:taxon-name></italic> in <xref ref-type="bibr" rid="B84">Welti and Courtecuisse 2010</xref>) <bold>A</bold> pileus and context not fully homogeneous with discrete bodies of the resin-like deposits (arrow) <bold>B</bold> cuticular cells <bold>C</bold> basidiospores with free to subfree pillars <bold>D–F</bold> smooth-walled chlamydospores <bold>D</bold> from context <bold>E</bold> from culture, in cotton blue <bold>F</bold> from culture, in Melzer reagent <bold>G–I</bold> BAFC 25525 (as <tp:taxon-name><tp:taxon-name-part taxon-name-part-type="genus" reg="Ganoderma">G.</tp:taxon-name-part> <tp:taxon-name-part taxon-name-part-type="species" reg="subamboinense">subamboinense</tp:taxon-name-part> <tp:taxon-name-part taxon-name-part-type="infraspecific-rank">var.</tp:taxon-name-part> <tp:taxon-name-part taxon-name-part-type="variety" reg="laevisporum">laevisporum</tp:taxon-name-part></tp:taxon-name>, holotype) <bold>G</bold> cuticular cells <bold>H</bold> basidiospores with free to subfree pillars <bold>I</bold> smooth-walled chlamydospore from context.</p></caption><graphic xmlns:xlink="http://www.w3.org/1999/xlink" xlink:href="mycokeys-59-095-g003.jpg" position="float" orientation="portrait" xlink:type="simple" id="oo_350582.jpg"><uri content-type="original_file" xlink:type="simple">https://binary.pensoft.net/fig/350582</uri></graphic></fig><fig id="F6" position="float" orientation="portrait"><object-id xmlns:xlink="http://www.w3.org/1999/xlink" content-type="doi" xlink:type="simple">10.3897/mycokeys.59.33182.figure6</object-id><object-id xmlns:xlink="http://www.w3.org/1999/xlink" content-type="arpha" xlink:type="simple">9CA48BCE-5630-5B2C-9FD3-BC777432B52F</object-id><label>Figure 6.</label><caption><p>Morphological features and microscopic structures of the type specimen of <italic><tp:taxon-name><tp:taxon-name-part taxon-name-part-type="genus" reg="Ganoderma">Ganoderma</tp:taxon-name-part> <tp:taxon-name-part taxon-name-part-type="species" reg="mexicanum">mexicanum</tp:taxon-name-part></tp:taxon-name></italic> (P.J.B. Maury 4823, FH 458184), photographs by the authors, images courtesy of the Farlow Herbarium of Harvard University, Cambridge, Massachusetts, USA, <bold>A</bold> pilear surface <bold>B</bold> smooth chlamydospore <bold>C–D</bold> cuticular cells with incrustations <bold>C</bold> clavate <bold>D</bold> cylindrical <bold>E–F</bold> basidiospore with free to subfree pillars. Scale bars: 1 cm (<bold>A</bold>).</p></caption><graphic xmlns:xlink="http://www.w3.org/1999/xlink" xlink:href="mycokeys-59-095-g006.jpg" position="float" orientation="portrait" xlink:type="simple" id="oo_350585.jpg"><uri content-type="original_file" xlink:type="simple">https://binary.pensoft.net/fig/350585</uri></graphic></fig><fig id="F7" position="float" orientation="portrait"><object-id xmlns:xlink="http://www.w3.org/1999/xlink" content-type="doi" xlink:type="simple">10.3897/mycokeys.59.33182.figure7</object-id><object-id xmlns:xlink="http://www.w3.org/1999/xlink" content-type="arpha" xlink:type="simple">0F88AA18-22C2-54BC-AC01-94B580EBC9A8</object-id><label>Figure 7.</label><caption><p>Morphological features and microscopic structures of <italic><tp:taxon-name><tp:taxon-name-part taxon-name-part-type="genus" reg="Ganoderma">Ganoderma</tp:taxon-name-part> <tp:taxon-name-part taxon-name-part-type="species" reg="sessiliforme">sessiliforme</tp:taxon-name-part></tp:taxon-name></italic><bold>A–F</bold> NY 98713 (holotype) <bold>A</bold> pilear surface <bold>B</bold> context not fully homogeneous with discrete bodies of the resin-like deposits (arrow) <bold>C–D</bold> basidiospores with free to subfree pillars <bold>E–F</bold> cuticular cells in KOH <bold>E</bold> cylindrical <bold>F</bold> clavate, with narrow lumen (arrow) <bold>G–K</bold> Guzmán 2078, ENCB <bold>G</bold> pilear surface <bold>H–I</bold> basidiospores with free to subfree pillars <bold>J</bold> cuticular cells in Melzer reagent <bold>K</bold> smooth-walled chlamydospore from context in Melzer reagent.</p></caption><graphic xmlns:xlink="http://www.w3.org/1999/xlink" xlink:href="mycokeys-59-095-g007.jpg" position="float" orientation="portrait" xlink:type="simple" id="oo_350586.jpg"><uri content-type="original_file" xlink:type="simple">https://binary.pensoft.net/fig/350586</uri></graphic></fig></tp:treatment-sec><ref-list><ref id="B84"><mixed-citation xmlns:xlink="http://www.w3.org/1999/xlink" xlink:type="simple"><person-group><name name-style="western"><surname>Welti</surname><given-names>S</given-names></name><name name-style="western"><surname>Courtecuisse</surname><given-names>R</given-names></name></person-group> (<year>2010</year>) <article-title>The <tp:taxon-name><tp:taxon-name-part taxon-name-part-type="family">Ganodermataceae</tp:taxon-name-part></tp:taxon-name> in the French West Indies (Guadeloupe and Martinique).</article-title><source>Fungal Diversity</source><volume>43</volume>: <fpage>103</fpage>–<lpage>126</lpage>. <ext-link xlink:type="simple" ext-link-type="doi" xlink:href="10.1007/s13225-010-0036-2">https://doi.org/10.1007/s13225-010-0036-2</ext-link></mixed-citation></ref><ref id="B78"><mixed-citation xmlns:xlink="http://www.w3.org/1999/xlink" xlink:type="simple"><person-group><name name-style="western"><surname>Torres-Torres</surname><given-names>MG</given-names></name><name name-style="western"><surname>Guzmán-Dávalos</surname><given-names>L</given-names></name><name name-style="western"><surname>Guggliota</surname><given-names>AM</given-names></name></person-group> (<year>2012</year>) <article-title><italic><tp:taxon-name><tp:taxon-name-part taxon-name-part-type="genus">Ganoderma</tp:taxon-name-part></tp:taxon-name></italic> in Brazil: known species and new records.</article-title><source>Mycotaxon</source><volume>121</volume>: <fpage>93</fpage>–<lpage>132</lpage>. <ext-link xlink:type="simple" ext-link-type="doi" xlink:href="10.5248/121.93">https://doi.org/10.5248/121.93</ext-link></mixed-citation></ref></ref-list></tp:taxon-treatment>
