# Supplementary material for: The Ganoderma weberianum-resinaceum lineage: multilocus phylogenetic analysis and morphology confirm G. mexicanum and G. parvulum in the Neotropics
Source: MycoKeys. 2019 Oct 29;59:95–131. doi: 10.3897/mycokeys.59.33182 (PMC6831689; doi:10.3897/mycokeys.59.33182)
Supplement: XML Treatment for Ganoderma parvulum [file mycokeys.59.33182-treatment2.xml]

<!DOCTYPE tp:taxon-treatment
  PUBLIC "-//TaxonX//DTD Taxonomic Treatment Publishing DTD v0 20100105//EN" "tax-treatment-NSO.dtd">
<tp:taxon-treatment xmlns:tp="http://www.plazi.org/taxpub"><tp:treatment-meta><kwd-group><label>Taxon classification</label><kwd><named-content xmlns:xlink="http://www.w3.org/1999/xlink" content-type="kingdom">Fungi</named-content></kwd><kwd><named-content xmlns:xlink="http://www.w3.org/1999/xlink" content-type="order">Polyporales</named-content></kwd><kwd><named-content xmlns:xlink="http://www.w3.org/1999/xlink" content-type="family">Ganodermataceae</named-content></kwd></kwd-group><mixed-citation publication-type="journal"><person-group><name><surname>Cabarroi-Hernández</surname><given-names>Milay</given-names></name><name><surname>Villalobos-Arámbula</surname><given-names>Alma Rosa</given-names></name><name><surname>Mabel Gisela Torres-Torres</surname><given-names/></name><name><surname>Decock</surname><given-names>Cony</given-names></name><name><surname>Guzmán-Dávalos</surname><given-names>Laura</given-names></name></person-group><article-title>The <italic><tp:taxon-name><tp:taxon-name-part taxon-name-part-type="genus" reg="Ganoderma">Ganoderma</tp:taxon-name-part> <tp:taxon-name-part taxon-name-part-type="species" reg="weberianum">weberianum</tp:taxon-name-part></tp:taxon-name></italic>-<italic><tp:taxon-name><tp:taxon-name-part taxon-name-part-type="genus" reg="Ganoderma"/><tp:taxon-name-part taxon-name-part-type="species" reg="resinaceum">resinaceum</tp:taxon-name-part></tp:taxon-name></italic> lineage: multilocus phylogenetic analysis and morphology confirm <italic><tp:taxon-name><tp:taxon-name-part taxon-name-part-type="genus" reg="Ganoderma">G.</tp:taxon-name-part> <tp:taxon-name-part taxon-name-part-type="species" reg="mexicanum">mexicanum</tp:taxon-name-part></tp:taxon-name></italic> and <italic><tp:taxon-name><tp:taxon-name-part taxon-name-part-type="genus" reg="Ganoderma">G.</tp:taxon-name-part> <tp:taxon-name-part taxon-name-part-type="species" reg="parvulum">parvulum</tp:taxon-name-part></tp:taxon-name></italic> in the Neotropics</article-title><source>MycoKeys</source><day>29</day><month>10</month><year>2019</year><volume>59</volume><fpage>95</fpage><lpage>131</lpage><pub-id pub-id-type="doi">10.3897/mycokeys.59.33182</pub-id></mixed-citation></tp:treatment-meta><tp:nomenclature><tp:taxon-name><object-id xmlns:xlink="http://www.w3.org/1999/xlink" content-type="arpha" xlink:type="simple">5E793C67-2277-5C89-B1DF-1E1E85EDF9AE</object-id>
              <tp:taxon-name-part taxon-name-part-type="genus" reg="Ganoderma">Ganoderma</tp:taxon-name-part>
              <tp:taxon-name-part taxon-name-part-type="species" reg="parvulum">parvulum</tp:taxon-name-part>
              <object-id xmlns:xlink="http://www.w3.org/1999/xlink" content-type="mycobank" xlink:type="simple">241944</object-id>
            </tp:taxon-name><tp:taxon-authority>Murrill, Bull. Torrey Bot. Club. 29: 605 (1902)</tp:taxon-authority><xref ref-type="fig" rid="F4">Figs 4</xref><xref ref-type="fig" rid="F8">, 8</xref><tp:nomenclature-citation-list><tp:nomenclature-citation><tp:taxon-name>
                  <tp:taxon-name-part taxon-name-part-type="genus" reg="Fomes"/>
                  <tp:taxon-name-part taxon-name-part-type="species" reg="parvulus"/>
                </tp:taxon-name><comment>≡ <tp:taxon-name><tp:taxon-name-part taxon-name-part-type="genus" reg="Fomes">Fomes</tp:taxon-name-part> <tp:taxon-name-part taxon-name-part-type="species" reg="parvulus">parvulus</tp:taxon-name-part></tp:taxon-name> (Murrill) Sacc. &amp; D. Sacc, Syll. Fung. (Abellini). 17: 123 (1905) [MB241944] </comment></tp:nomenclature-citation><tp:nomenclature-citation><tp:taxon-name>
                  <tp:taxon-name-part taxon-name-part-type="genus" reg="Fomes"/>
                  <tp:taxon-name-part taxon-name-part-type="species" reg="stipitatus"/>
                </tp:taxon-name><comment>= <tp:taxon-name><tp:taxon-name-part taxon-name-part-type="genus" reg="Fomes">Fomes</tp:taxon-name-part> <tp:taxon-name-part taxon-name-part-type="species" reg="stipitatus">stipitatus</tp:taxon-name-part></tp:taxon-name> Murrill, Bull. Torrey Bot. Club. 30(4): 229 (1903) [MB241804] </comment></tp:nomenclature-citation><tp:nomenclature-citation><tp:taxon-name>
                  <tp:taxon-name-part taxon-name-part-type="genus" reg="Ganoderma"/>
                  <tp:taxon-name-part taxon-name-part-type="species" reg="stipitatum"/>
                </tp:taxon-name><comment>≡ <tp:taxon-name><tp:taxon-name-part taxon-name-part-type="genus" reg="Ganoderma">Ganoderma</tp:taxon-name-part> <tp:taxon-name-part taxon-name-part-type="species" reg="stipitatum">stipitatum</tp:taxon-name-part></tp:taxon-name> (Murrill) Murrill, N. Amer. Fl. (New York) 9(2): 122 (1908) [MB451185] </comment></tp:nomenclature-citation><tp:nomenclature-citation><tp:taxon-name>
                  <tp:taxon-name-part taxon-name-part-type="genus" reg="Fomes"/>
                  <tp:taxon-name-part taxon-name-part-type="species" reg="subamboinensis"/>
                </tp:taxon-name><comment>= <tp:taxon-name><tp:taxon-name-part taxon-name-part-type="genus" reg="Fomes">Fomes</tp:taxon-name-part> <tp:taxon-name-part taxon-name-part-type="species" reg="subamboinensis">subamboinensis</tp:taxon-name-part></tp:taxon-name> Henn., Hedwigia 43(3): 175 (1904) [MB148868] </comment></tp:nomenclature-citation><tp:nomenclature-citation><tp:taxon-name>
                  <tp:taxon-name-part taxon-name-part-type="genus" reg="Ganoderma"/>
                  <tp:taxon-name-part taxon-name-part-type="species" reg="subamboinense"/>
                </tp:taxon-name><comment>≡ <tp:taxon-name><tp:taxon-name-part taxon-name-part-type="genus" reg="Ganoderma">Ganoderma</tp:taxon-name-part> <tp:taxon-name-part taxon-name-part-type="species" reg="subamboinense">subamboinense</tp:taxon-name-part></tp:taxon-name> (Henn.) Bazzalo &amp; J.E. Wright ex Moncalvo &amp; Ryvarden, Synopsis Fungorum 11: 82 (1997) [MB249603] </comment></tp:nomenclature-citation><tp:nomenclature-citation><tp:taxon-name>
                  <tp:taxon-name-part taxon-name-part-type="genus" reg="Ganoderma"/>
                  <tp:taxon-name-part taxon-name-part-type="species" reg="subamboinense"/>
                  <tp:taxon-name-part taxon-name-part-type="variety" reg="subamboinense"/>
                </tp:taxon-name><comment>≡ <tp:taxon-name><tp:taxon-name-part taxon-name-part-type="genus" reg="Ganoderma">Ganoderma</tp:taxon-name-part> <tp:taxon-name-part taxon-name-part-type="species" reg="subamboinense">subamboinense</tp:taxon-name-part> <tp:taxon-name-part taxon-name-part-type="infraspecific-rank">var.</tp:taxon-name-part> <tp:taxon-name-part taxon-name-part-type="variety" reg="subamboinense">subamboinense</tp:taxon-name-part></tp:taxon-name> Bazzalo &amp; J.E. Wright Mycotaxon 16(1): 302 (1982) [MB417363] (invalid) </comment></tp:nomenclature-citation></tp:nomenclature-citation-list></tp:nomenclature><tp:treatment-sec sec-type="description" id="SECID0EM4AK"><title>Description.</title><p><italic>Basidiome</italic> annual, sessile or stipitate, solitary or sometimes concrescent or forming several (up to 3) pileus, light in weight, consistency corky-woody; <italic>pileus</italic> projecting 4.5–8 cm, 6.5–15 cm wide, up to 0.8–3 cm thick at the base, 0.5–0.7 cm at the margin; dimidiate, flabelliform to conchate in pole view, applanate or convex in section; <italic>stipe</italic> absent or 1.5–4.5 (–8) × 0.5–3 cm, horizontal or dorsally lateral, short and thick or long and tortuous, slightly swollen at the base, laccate, reddish brown (9F6) to dark brown (9F4) or violet brown (10F8) to almost black, stumpy or cylindrical, sometimes with laterals branches; <italic>pileal surface</italic> smooth, laccate, radially rugose or with concentric deep sulcations or occasionally, slightly zonate with dark lines, fully reddish brown (9F8) to violet brown (10F8), or gradually lighter towards the margin with a yellowish orange (5A7) band; <italic>margin</italic> white to pale yellow (4A3) or greyish yellow (4C7) to yellowish orange (5A7), entire to slightly lobulated, sometimes incurved; <italic>pore surface</italic> white, yellowish white (3A2), dull yellow (3B3), or sun yellow (2A5) when fresh and actively growing, greyish yellow (4C7), yellowish brown (5E7), or brownish orange (5C3) on drying, bruising dark brown (6F5), sometimes marked with spots of same aspect than pilear surface (laccate, reddish brown, 9F8); <italic>pores</italic> 4–5 per mm, round to mainly angular; <italic>context</italic> 0.3–2.4 cm thick, fibrous, homogeneous to slightly heterogeneous, sometimes zonate, greyish yellow (4B5) to greyish orange (5B3) toward the crust, and brownish orange (6C4) to light brown (6D4) in a narrow zone above the tubes, changing to yellow when cut in fresh specimens, with none to few to several (up to 4) resinous incrustations or occasionally resinous bands (up to 4), sometimes with yellow (3B8) spots throughout the context, with a yellow (3B8) to yellowish orange (4A7) thin line just below the crust; <italic>tubes</italic> 0.2–0.6 cm long, unstratified, concolorous with lower part of the context.</p><p><italic>Hyphal system</italic> dimitic; <italic>generative hyphae</italic> 1.6–3.2 µm diam., septate, thin-walled with clamp connections, non-branched, hyaline to yellowish; <italic>somatic hyphae</italic> as arboriform skeleto–binding hyphae, golden yellow, composed of a basal stalk arising from a clamp, with several secondary processes, branches gradually tapering from 6 µm wide in the primary processes to 1.5–2 µm wide at the thin-walled apices, thick-walled to solid. <italic>Pileipellis</italic> a crustohymeniderm; <italic>cuticular cells</italic> clamped at the basal septum, pedicelated, mainly cylindrical to clavate, occasionally slightly apically capitate, rarely with 1–2 lateral protuberances, with regular, rounded end, thick-walled to almost solid, amyloid, the apex occasionally with a radial fine granulation, 40- [~ 60] -75 (-100) x 5-10 um. <italic>Hymenium</italic>: <italic>basidia</italic> not seen; <italic>basidiospores</italic> ovoid to broadly ovoid, the apex shrunken, appearing truncate, exosporium with thick, free to subfree pillars, (6–) 8– [8.9] –9.5 × (4.8–) 5.5– [6.0] –6.5 (–7) µm, Q = 1.45– [1.48] –1.46, ovoid; spore print (6E5), light brown (estimated from spore deposit on the pileus). <italic>Chlamydospores</italic> in the basidiomata absent, rare, to variably abundant, only in the context, subspherical, ellipsoid, or citriform, sometimes spindle-shaped, terminal or intercalated; smooth-walled to roughened with fine, isolated to partially anastomosed ridges, having a meridian orientation, variably stretching between the two extremities, totally dextrinoid or with dextrinoid content and golden wall, 7–13 × 6–12 µm. Chlamydospores always abundant in pure culture on malt agar, spherical to ellipsoid, sometimes spindle-shaped, often truncated at both ends; terminal or intercalary; when terminal with the apex occasionally papillated; single or golden double walled; with several large guttulae, with dextrinoid contents; smooth first then variably roughened, ornamented with fine partial or continuous ridges, isolated to partially anastomosed, 11–16 (–17.5) × 9–14.5 (–16) µm.</p></tp:treatment-sec><tp:treatment-sec sec-type="Holotype" id="SECID0EY5AK"><title>Holotype.</title><p>NICARAGUA. C.L. Smith s.n. (NY 985699!).</p></tp:treatment-sec><tp:treatment-sec sec-type="distribution" id="SECID0E45AK"><title>Known distribution.</title><p>Brazil, Colombia, Costa Rica, Cuba, French Guiana, Mexico, Nicaragua, South–eastern USA (Florida).</p></tp:treatment-sec><tp:treatment-sec sec-type="material" id="SECID0EC6AK"><title>Specimens examined.</title><p>BRAZIL. St. Clara: Río Juruá, Oct 1900, E. Ule 2748, (under <italic><tp:taxon-name><tp:taxon-name-part taxon-name-part-type="genus" reg="Fomes">Fomes</tp:taxon-name-part> <tp:taxon-name-part taxon-name-part-type="species" reg="subamboinensis">subamboinensis</tp:taxon-name-part></tp:taxon-name></italic> as type of <italic><tp:taxon-name><tp:taxon-name-part taxon-name-part-type="genus" reg="Ganoderma">G.</tp:taxon-name-part> <tp:taxon-name-part taxon-name-part-type="species" reg="subamboinense">subamboinense</tp:taxon-name-part></tp:taxon-name></italic>, F15183 (S). COSTA RICA. Puntarenas: Isla del Coco, orilla del río Genio, represa hidroeléctrica, 0–100 m s.n.m., 5 Jun 2005, E. Fletes–7619, Lote: 84813 (INB 3976555); Osa, P.N. Corcovado, Estación Sirena, Sendero Guanacaste, bosque primario, 10 m s.n.m., E. Fletes–266, Lote: 53967 (INB 1546586), río Madrigal, quebrada Ceniza, 200 a 300 m s.n.m., 19 Mar 2003, E. Fletes–4943, Lote: 73208 (INB 3700175). CUBA. Province La Habana: Municipality Boyeros, Zoológico Nacional de Cuba, on base of a living trunk, 22 Aug 2001, C. Decock and S. Oliva, MUCL 43522 (culture ex. MUCL 43522); Finca La Chata, on base of a living trunk of <italic><tp:taxon-name><tp:taxon-name-part taxon-name-part-type="genus" reg="Casuarina">Casuarina</tp:taxon-name-part> <tp:taxon-name-part taxon-name-part-type="species" reg="equisetifolia">equisetifolia</tp:taxon-name-part></tp:taxon-name></italic>, 27 May 2002, C. Decock w/o #, MUCL 43863 (culture ex. MUCL 43863); Province Villa Clara: Falcon, Carretera Central, dead stump of <italic><tp:taxon-name><tp:taxon-name-part taxon-name-part-type="genus" reg="Casuarina">Casuarina</tp:taxon-name-part> <tp:taxon-name-part taxon-name-part-type="species" reg="equisetifolia">equisetifolia</tp:taxon-name-part></tp:taxon-name></italic>, Aug 2002, C. Decock, CU–02/14, MUCL 44148 (culture ex 44148 = CRGF 715); Province Sancti Spiritus: Topes de Collantes, on the way to the Caburni, dead trunk, unidentified angiosperm, Sep 2004, C. Decock, CU–04/12, MUCL 46029 (culture ex 46029 = CRGF 202); Sep 2005, C. Decock, CU–05/196 (MUCL 47074, culture ex 47074 = CRGF 719); Province Pinar del Río: La Palma, near the Motel La Ciguaraya, decaying stump, unidentified angiosperm, Oct 2005, C. Decock, CU–05/246, MUCL 47096 (culture ex 47096 = CRGF 722). FRENCH GUIANA. Nouragues National Reserve, Inselberg CNRS research station, dead fallen trunk, unidentified angiosperm, Aug 2010, C. Decock, FG/10-283, MUCL 53123 (culture ex. 53123); 2011, C. Decock, FG/11–481, MUCL 53712 (culture ex. 53712). MEXICO. State of Veracruz: Zentla, camino Huatusco–Maromilla, a la altura de Puentecilla, bosque mesófilo de montaña, alt. 860 m s.n.m. (as <italic><tp:taxon-name><tp:taxon-name-part taxon-name-part-type="genus" reg="Ganoderma">G.</tp:taxon-name-part> <tp:taxon-name-part taxon-name-part-type="species" reg="lucidum">lucidum</tp:taxon-name-part></tp:taxon-name></italic>), A. Sampieri 84 (XAL). NICARAGUA. C.L. Smith s.n., as <italic><tp:taxon-name><tp:taxon-name-part taxon-name-part-type="genus" reg="Fomes">F.</tp:taxon-name-part> <tp:taxon-name-part taxon-name-part-type="species" reg="stipitatus">stipitatus</tp:taxon-name-part></tp:taxon-name></italic> (holotype of <italic><tp:taxon-name><tp:taxon-name-part taxon-name-part-type="genus" reg="Ganoderma">G.</tp:taxon-name-part> <tp:taxon-name-part taxon-name-part-type="species" reg="stipitatum">stipitatum</tp:taxon-name-part></tp:taxon-name></italic>, NY 985678); C.L. Smith s.n., as <italic><tp:taxon-name><tp:taxon-name-part taxon-name-part-type="genus" reg="Fomes">F.</tp:taxon-name-part> <tp:taxon-name-part taxon-name-part-type="species" reg="stipitatus">stipitatus</tp:taxon-name-part></tp:taxon-name></italic> (“TYPE” of <italic><tp:taxon-name><tp:taxon-name-part taxon-name-part-type="genus" reg="Ganoderma">G.</tp:taxon-name-part> <tp:taxon-name-part taxon-name-part-type="species" reg="stipitatum">stipitatum</tp:taxon-name-part></tp:taxon-name></italic>, NY 985679); without data, C.L. Smith s.n., as <italic><tp:taxon-name><tp:taxon-name-part taxon-name-part-type="genus" reg="Fomes">F.</tp:taxon-name-part> <tp:taxon-name-part taxon-name-part-type="species" reg="stipitatus">stipitatus</tp:taxon-name-part></tp:taxon-name></italic> (“Probable TYPE” of <italic><tp:taxon-name><tp:taxon-name-part taxon-name-part-type="genus" reg="Fomes">F.</tp:taxon-name-part> <tp:taxon-name-part taxon-name-part-type="species" reg="stipitatus">stipitatus</tp:taxon-name-part></tp:taxon-name></italic>, det. as <italic><tp:taxon-name><tp:taxon-name-part taxon-name-part-type="genus" reg="Ganoderma">G.</tp:taxon-name-part> <tp:taxon-name-part taxon-name-part-type="species" reg="parvulum">parvulum</tp:taxon-name-part></tp:taxon-name></italic> by Steyaert 1961, NY 985716).</p></tp:treatment-sec><tp:treatment-sec sec-type="Additional species examined" id="SECID0EMDBK"><title>Additional species examined.</title><p>BRAZIL. Rio Grande do Sul: Lageado, without date, R. Rick s.n. (holotype of <italic><tp:taxon-name><tp:taxon-name-part taxon-name-part-type="genus" reg="Ganoderma">G.</tp:taxon-name-part> <tp:taxon-name-part taxon-name-part-type="species" reg="perturbatum">perturbatum</tp:taxon-name-part></tp:taxon-name></italic>) (BPI). CUBA. Province La Habana: Municipality Santiago de Las Vegas, on mango log, 1904, F.S. Earle 309 (holotype of <italic><tp:taxon-name><tp:taxon-name-part taxon-name-part-type="genus" reg="Ganoderma">G.</tp:taxon-name-part> <tp:taxon-name-part taxon-name-part-type="species" reg="perzonatum">perzonatum</tp:taxon-name-part></tp:taxon-name></italic>, NY 985702); on dead mango, 5 Jul 1904, F.S. Earle 658 (holotype of <italic><tp:taxon-name><tp:taxon-name-part taxon-name-part-type="genus" reg="Ganoderma">G.</tp:taxon-name-part> <tp:taxon-name-part taxon-name-part-type="species" reg="argillaceum">argillaceum</tp:taxon-name-part></tp:taxon-name></italic>, NY 01293316). GRENADA. Without data, on dry manchinell, 14 Sep 1905, W.E. Broadway s.n. (holotype of <italic><tp:taxon-name><tp:taxon-name-part taxon-name-part-type="genus" reg="Ganoderma">G.</tp:taxon-name-part> <tp:taxon-name-part taxon-name-part-type="species" reg="pulverulentum">pulverulentum</tp:taxon-name-part></tp:taxon-name></italic>, NY 00985705). INDONESIA. Java: without data, P. Serre s.n. (type of <italic><tp:taxon-name><tp:taxon-name-part taxon-name-part-type="genus" reg="Ganoderma">G.</tp:taxon-name-part> <tp:taxon-name-part taxon-name-part-type="species" reg="rivulosum">rivulosum</tp:taxon-name-part></tp:taxon-name></italic>, F181158, S). MEXICO. Estado de México: valle del Tepeite, 10 km NE of Santa María, 10 Aug 1986, E. Bastidas-Varela s.n. (holotype of <italic><tp:taxon-name><tp:taxon-name-part taxon-name-part-type="genus" reg="Ganoderma">G.</tp:taxon-name-part> <tp:taxon-name-part taxon-name-part-type="species" reg="vivianimercedianum">vivianimercedianum</tp:taxon-name-part></tp:taxon-name></italic>, ENCB). SAMOA ISLAND. Without data, Weber s.n. (as “TYPUS” of <italic><tp:taxon-name><tp:taxon-name-part taxon-name-part-type="genus" reg="Fomes">Fomes</tp:taxon-name-part> <tp:taxon-name-part taxon-name-part-type="species" reg="weberianus">weberianus</tp:taxon-name-part></tp:taxon-name></italic> F15098, S); without data, Weber s.n., as <italic><tp:taxon-name><tp:taxon-name-part taxon-name-part-type="genus" reg="Fomes">Fomes</tp:taxon-name-part> <tp:taxon-name-part taxon-name-part-type="species" reg="weberianus">weberianus</tp:taxon-name-part></tp:taxon-name></italic> (B 700021870), “<italic><tp:taxon-name><tp:taxon-name-part taxon-name-part-type="genus" reg="Fomes">Fomes</tp:taxon-name-part> <tp:taxon-name-part taxon-name-part-type="species" reg="weberi">weberi</tp:taxon-name-part></tp:taxon-name></italic>”), without data, Weber s.n., as <italic><tp:taxon-name><tp:taxon-name-part taxon-name-part-type="genus" reg="Fomes">Fomes</tp:taxon-name-part> <tp:taxon-name-part taxon-name-part-type="species" reg="weberianus">weberianus</tp:taxon-name-part></tp:taxon-name></italic> (B 700007410, “TYPE” of <italic><tp:taxon-name><tp:taxon-name-part taxon-name-part-type="genus" reg="Ganoderma">G.</tp:taxon-name-part> <tp:taxon-name-part taxon-name-part-type="species" reg="weberianum">weberianum</tp:taxon-name-part></tp:taxon-name></italic>). TAIWAN. Taipei: on <italic><tp:taxon-name><tp:taxon-name-part taxon-name-part-type="genus" reg="Salix">Salix</tp:taxon-name-part> <tp:taxon-name-part taxon-name-part-type="species" reg="babylonica">babylonica</tp:taxon-name-part></tp:taxon-name></italic> Linn. (<tp:taxon-name><tp:taxon-name-part taxon-name-part-type="family">Salicaceae</tp:taxon-name-part></tp:taxon-name>), 21 Aug 1983, R.-S. Hseu (isotype of <italic><tp:taxon-name><tp:taxon-name-part taxon-name-part-type="genus" reg="Ganoderma">G.</tp:taxon-name-part> <tp:taxon-name-part taxon-name-part-type="species" reg="microsporum">microsporum</tp:taxon-name-part></tp:taxon-name></italic>, HMAS 57945, frag. in BR!).</p><p><italic>Remarks</italic>: <italic><tp:taxon-name><tp:taxon-name-part taxon-name-part-type="genus" reg="Ganoderma">Ganoderma</tp:taxon-name-part> <tp:taxon-name-part taxon-name-part-type="species" reg="mexicanum">mexicanum</tp:taxon-name-part></tp:taxon-name></italic> and <italic><tp:taxon-name><tp:taxon-name-part taxon-name-part-type="genus" reg="Ganoderma">G.</tp:taxon-name-part> <tp:taxon-name-part taxon-name-part-type="species" reg="parvulum">parvulum</tp:taxon-name-part></tp:taxon-name></italic> have sessile to stipitate basidiomes, more frequently stipitate in the latter, with a basal and horizontal stipe. The type specimens of <italic><tp:taxon-name><tp:taxon-name-part taxon-name-part-type="genus" reg="Ganoderma">G.</tp:taxon-name-part> <tp:taxon-name-part taxon-name-part-type="species" reg="subamboinense">subamboinense</tp:taxon-name-part></tp:taxon-name></italic> (Fig. <xref ref-type="fig" rid="F4">4I–K</xref>) and of <italic><tp:taxon-name><tp:taxon-name-part taxon-name-part-type="genus" reg="Ganoderma">G.</tp:taxon-name-part> <tp:taxon-name-part taxon-name-part-type="species" reg="stipitatum">stipitatum</tp:taxon-name-part></tp:taxon-name></italic> (Fig. <xref ref-type="fig" rid="F8">8A–E</xref>), overall, have the same basidiome habit. The two specimens of <italic><tp:taxon-name><tp:taxon-name-part taxon-name-part-type="genus" reg="Ganoderma">G.</tp:taxon-name-part> <tp:taxon-name-part taxon-name-part-type="species" reg="parvulum">parvulum</tp:taxon-name-part></tp:taxon-name></italic> from the rainforest of French Guiana also were morphologically very homogeneous, stipitate, with a basal and horizontal stipe. In the Greater Antilles (Cuba), <italic><tp:taxon-name><tp:taxon-name-part taxon-name-part-type="genus" reg="Ganoderma">G.</tp:taxon-name-part> <tp:taxon-name-part taxon-name-part-type="species" reg="parvulum">parvulum</tp:taxon-name-part></tp:taxon-name></italic> was found mostly in anthropic or urban environment and had sessile, dimidiate basidiomes.</p><p>The context of both <italic><tp:taxon-name><tp:taxon-name-part taxon-name-part-type="genus" reg="Ganoderma">G.</tp:taxon-name-part> <tp:taxon-name-part taxon-name-part-type="species" reg="mexicanum">mexicanum</tp:taxon-name-part></tp:taxon-name></italic> and <italic><tp:taxon-name><tp:taxon-name-part taxon-name-part-type="genus" reg="Ganoderma">G.</tp:taxon-name-part> <tp:taxon-name-part taxon-name-part-type="species" reg="parvulum">parvulum</tp:taxon-name-part></tp:taxon-name></italic> was light-colored, usually very pale toward the crust and darker just above the tubes, with none to several brown resinous incrustations or resinous bands variably stretching through the context from the base to the margin. The context in <italic><tp:taxon-name><tp:taxon-name-part taxon-name-part-type="genus" reg="Ganoderma">G.</tp:taxon-name-part> <tp:taxon-name-part taxon-name-part-type="species" reg="parvulum">parvulum</tp:taxon-name-part></tp:taxon-name></italic> sometimes showed yellow, scattered spots and a thin yellow line just below the crust. Both species have chlamydospores in their context and in pure culture on artificial media. There are not many morphological characters to differentiate them except for the ornamentation of their chlamydospores. However, chlamydospores are sometimes very scarce and difficult to observe in the basidiome. Nonetheless, they are always present, and frequent, in pure culture on artificial media.</p><p>The basidiospores were, on average, marginally wider in <italic><tp:taxon-name><tp:taxon-name-part taxon-name-part-type="genus" reg="Ganoderma">G.</tp:taxon-name-part> <tp:taxon-name-part taxon-name-part-type="species" reg="mexicanum">mexicanum</tp:taxon-name-part></tp:taxon-name></italic> in comparison to those of <italic><tp:taxon-name><tp:taxon-name-part taxon-name-part-type="genus" reg="Ganoderma">G.</tp:taxon-name-part> <tp:taxon-name-part taxon-name-part-type="species" reg="parvulum">parvulum</tp:taxon-name-part></tp:taxon-name></italic>, <italic>viz.</italic> on average 8.6 × 6.4 µm or 9.0 × 6.0 µm, respectively. The cuticular cells were cylindrical to claviform, occasionally with 1–2 short lateral branches, strongly amyloid, usually smooth or with a fine apical granulation, which was more consistently present in <italic><tp:taxon-name><tp:taxon-name-part taxon-name-part-type="genus" reg="Ganoderma">G.</tp:taxon-name-part> <tp:taxon-name-part taxon-name-part-type="species" reg="parvulum">parvulum</tp:taxon-name-part></tp:taxon-name></italic>. The cuticular cells also were marginally longer in <italic><tp:taxon-name><tp:taxon-name-part taxon-name-part-type="genus" reg="Ganoderma">G.</tp:taxon-name-part> <tp:taxon-name-part taxon-name-part-type="species" reg="parvulum">parvulum</tp:taxon-name-part></tp:taxon-name></italic> (up to 100 µm long) compared to those of <italic><tp:taxon-name><tp:taxon-name-part taxon-name-part-type="genus" reg="Ganoderma">G.</tp:taxon-name-part> <tp:taxon-name-part taxon-name-part-type="species" reg="mexicanum">mexicanum</tp:taxon-name-part></tp:taxon-name></italic> (up to 65 µm long).</p><p>The distribution ranges and ecologies of both species are still little known. <italic><tp:taxon-name><tp:taxon-name-part taxon-name-part-type="genus" reg="Ganoderma">Ganoderma</tp:taxon-name-part> <tp:taxon-name-part taxon-name-part-type="species" reg="parvulum">parvulum</tp:taxon-name-part></tp:taxon-name></italic>, as here interpreted, had been observed from the Brazilian Amazon, Colombia, and French Guiana in South America, Costa Rica and Nicaragua in Mesoamerica, and up to Cuba in the Caribbean. <xref ref-type="bibr" rid="B32">Loyd et al. (2017</xref>, <xref ref-type="bibr" rid="B33">2018</xref>) reported <tp:taxon-name><tp:taxon-name-part taxon-name-part-type="genus" reg="Ganoderma">G.</tp:taxon-name-part> <tp:taxon-name-part taxon-name-part-type="uncertainty-rank">cf.</tp:taxon-name-part> <tp:taxon-name-part taxon-name-part-type="species" reg="weberianum">weberianum</tp:taxon-name-part></tp:taxon-name> from the subtropical southern Florida (USA) on the basis of two specimens (UMNFL 32 and UMNFL 100), which DNA sequences, nevertheless, were deposited in GenBank under <tp:taxon-name><tp:taxon-name-part taxon-name-part-type="genus" reg="Ganoderma">G.</tp:taxon-name-part> <tp:taxon-name-part taxon-name-part-type="species" reg="subamboinense">subamboinense</tp:taxon-name-part> <tp:taxon-name-part taxon-name-part-type="infraspecific-rank">var.</tp:taxon-name-part> <tp:taxon-name-part taxon-name-part-type="variety" reg="laevisporum">laevisporum</tp:taxon-name-part></tp:taxon-name>. <xref ref-type="bibr" rid="B33">Loyd et al. (2018)</xref> described striated chlamydospores in the context of these specimens, which points toward <italic><tp:taxon-name><tp:taxon-name-part taxon-name-part-type="genus" reg="Ganoderma">G.</tp:taxon-name-part> <tp:taxon-name-part taxon-name-part-type="species" reg="parvulum">parvulum</tp:taxon-name-part></tp:taxon-name></italic>. Our multilocus phylogenetic inferences showed that these Florida specimens nested within the <italic><tp:taxon-name><tp:taxon-name-part taxon-name-part-type="genus" reg="Ganoderma">G.</tp:taxon-name-part> <tp:taxon-name-part taxon-name-part-type="species" reg="parvulum">parvulum</tp:taxon-name-part></tp:taxon-name></italic> clade (Fig. <xref ref-type="fig" rid="F1">1</xref>). However, there was incongruence between the topology resulting from the multilocus-based phylogenies and the ITS-based inferences (Fig. <xref ref-type="fig" rid="F2">2</xref>) regarding the position of UMNFL 100. The ITS sequences of this showed a change in three nucleotide positions, that could represent a misreading of the sequencer. Notwithstanding, these reports extend the distribution range of <italic><tp:taxon-name><tp:taxon-name-part taxon-name-part-type="genus" reg="Ganoderma">G.</tp:taxon-name-part> <tp:taxon-name-part taxon-name-part-type="species" reg="parvulum">parvulum</tp:taxon-name-part></tp:taxon-name></italic> northerly to the subtropical, south–eastern USA. This ample distribution would imply a broad ecological range, but also could encompass a hidden diversity.</p><p>In French Guiana, <italic><tp:taxon-name><tp:taxon-name-part taxon-name-part-type="genus" reg="Ganoderma">G.</tp:taxon-name-part> <tp:taxon-name-part taxon-name-part-type="species" reg="parvulum">parvulum</tp:taxon-name-part></tp:taxon-name></italic> has been observed at the Nouragues Nature Reserve (~<named-content xmlns:xlink="http://www.w3.org/1999/xlink" content-type="dwc:verbatimCoordinates" xlink:type="simple"><named-content content-type="geo-json" specific-use="{&#34;type&#34;:&#34;Point&#34;,&#34;coordinates&#34;:[-52.732500,4.071667]}" id="NCID0ECRBK" xlink:type="simple">4°04′18″N, 52°43′57″W</named-content></named-content>), a spot of primary, very humid (3000 mm of rain / year), tropical rainforest characteristic of the Guianas shield, which belongs to the larger Amazonian rain forest phytochorion. Locally, this species was uncommon; three basidiomes only were observed during six, two- to three-weeks long surveys of polypores. These three specimens were found emerging from dead, fallen trunks. In French Guiana, it has been observed also once in an anthropic, semi-urban environment (culture BRFM 1043, voucher specimen and data on the substrate and host unavailable). The type specimen of <italic><tp:taxon-name><tp:taxon-name-part taxon-name-part-type="genus" reg="Ganoderma">G.</tp:taxon-name-part> <tp:taxon-name-part taxon-name-part-type="species" reg="parvulum">parvulum</tp:taxon-name-part></tp:taxon-name></italic>, originating from Brazil, was also, most likely, collected in the same phytochorion. In Cuba, Greater Antilles, the species has been observed mostly in anthropic, urban or semi-urban environments (cf. list of specimens examined).</p><p><italic><tp:taxon-name><tp:taxon-name-part taxon-name-part-type="genus" reg="Ganoderma">Ganoderma</tp:taxon-name-part> <tp:taxon-name-part taxon-name-part-type="species" reg="mexicanum">mexicanum</tp:taxon-name-part></tp:taxon-name></italic>, as here interpreted, has been observed from Argentina, Brazil, Martinique (Lesser Antilles), and Mexico. In Mexico, the species is known from a rather restricted area of the Morelos State, which is the type locality of <italic><tp:taxon-name><tp:taxon-name-part taxon-name-part-type="genus" reg="Ganoderma">G.</tp:taxon-name-part> <tp:taxon-name-part taxon-name-part-type="species" reg="mexicanum">mexicanum</tp:taxon-name-part></tp:taxon-name></italic> and <italic><tp:taxon-name><tp:taxon-name-part taxon-name-part-type="genus" reg="Ganoderma">G.</tp:taxon-name-part> <tp:taxon-name-part taxon-name-part-type="species" reg="sessiliforme">sessiliforme</tp:taxon-name-part></tp:taxon-name></italic>, and of a third additional specimen collected in secondary tropical forest with <italic><tp:taxon-name><tp:taxon-name-part taxon-name-part-type="genus" reg="Quercus">Quercus</tp:taxon-name-part></tp:taxon-name></italic> sp. (<xref ref-type="bibr" rid="B79">Torres-Torres et al. 2015</xref>). <xref ref-type="bibr" rid="B56">Raymundo et al. (2013)</xref> and <xref ref-type="bibr" rid="B31">López-Peña et al. (2016)</xref> also reported <italic><tp:taxon-name><tp:taxon-name-part taxon-name-part-type="genus" reg="Ganoderma">G.</tp:taxon-name-part> <tp:taxon-name-part taxon-name-part-type="species" reg="sessiliforme">sessiliforme</tp:taxon-name-part></tp:taxon-name></italic> from xerophylic vegetation with <italic><tp:taxon-name><tp:taxon-name-part taxon-name-part-type="genus" reg="Quercus">Quercus</tp:taxon-name-part></tp:taxon-name></italic> sp. in Sonora, but the voucher specimens were not available for confirmation. In Martinique, the species was found in mesophylic to distinctly xerophylic forests, which could represent, locally, its preferential habitat. Several collections came from The Caravelle Peninsula, which is characterized by a seasonally dry season.</p></tp:treatment-sec><tp:treatment-sec><!--Section generated to contain objects referenced in tp:taxon-treatment.--><fig id="F4" position="float" orientation="portrait"><object-id xmlns:xlink="http://www.w3.org/1999/xlink" content-type="doi" xlink:type="simple">10.3897/mycokeys.59.33182.figure4</object-id><object-id xmlns:xlink="http://www.w3.org/1999/xlink" content-type="arpha" xlink:type="simple">71E4BC55-F64C-539D-A641-B75E364AA0CA</object-id><label>Figure 4.</label><caption><p>Morphological features and microscopic structures of <italic><tp:taxon-name><tp:taxon-name-part taxon-name-part-type="genus" reg="Ganoderma">Ganoderma</tp:taxon-name-part> <tp:taxon-name-part taxon-name-part-type="species" reg="parvulum">parvulum</tp:taxon-name-part></tp:taxon-name></italic><bold>A–H</bold> MUCL 53123 <bold>A</bold> pilear surface <bold>B</bold> cuticular cells <bold>C–D</bold> basidiospores with free to subfree pillars <bold>E–H</bold> chlamydospores ornamented with free to partially anastomosed ridges <bold>E–F</bold> from context <bold>G–H</bold> from culture <bold>I–K</bold> E. Ule 2748 (as <italic><tp:taxon-name><tp:taxon-name-part taxon-name-part-type="genus" reg="Ganoderma">G.</tp:taxon-name-part> <tp:taxon-name-part taxon-name-part-type="species" reg="subamboinense">subamboinense</tp:taxon-name-part></tp:taxon-name></italic>, holotype) <bold>I</bold> upper surface of basidiomata, copyright: Naturhistoriska riksmuseet, Stockholm <bold>J</bold> cuticular cells <bold>K</bold> chlamydospores ornamented with partially anastomosed ridges, from context, in KOH. Scale bars: 1 cm (<bold>A</bold>); 5 μm (<bold>B</bold>).</p></caption><graphic xmlns:xlink="http://www.w3.org/1999/xlink" xlink:href="mycokeys-59-095-g004.jpg" position="float" orientation="portrait" xlink:type="simple" id="oo_350583.jpg"><uri content-type="original_file" xlink:type="simple">https://binary.pensoft.net/fig/350583</uri></graphic></fig><fig id="F8" position="float" orientation="portrait"><object-id xmlns:xlink="http://www.w3.org/1999/xlink" content-type="doi" xlink:type="simple">10.3897/mycokeys.59.33182.figure8</object-id><object-id xmlns:xlink="http://www.w3.org/1999/xlink" content-type="arpha" xlink:type="simple">C93A414B-3E34-5D30-8841-D46A8742C8B6</object-id><label>Figure 8.</label><caption><p>Morphological features and microscopic structures of type specimens of <italic><tp:taxon-name><tp:taxon-name-part taxon-name-part-type="genus" reg="Ganoderma">Ganoderma</tp:taxon-name-part></tp:taxon-name></italic><bold>A–E</bold><italic><tp:taxon-name><tp:taxon-name-part taxon-name-part-type="genus" reg="Ganoderma">Ganoderma</tp:taxon-name-part> <tp:taxon-name-part taxon-name-part-type="species" reg="stipitatum">stipitatum</tp:taxon-name-part></tp:taxon-name></italic> (NY 985678, holotype) <bold>A</bold> basidiomata <bold>B–C</bold> context <bold>B</bold> brown stripes of resinous deposits <bold>C</bold> numerous bodies of the resin-like deposits <bold>D–E</bold> chlamydospore, ornamented with partially anastomosed ridges, from context <bold>F–I</bold><italic><tp:taxon-name><tp:taxon-name-part taxon-name-part-type="genus" reg="Ganoderma">Ganoderma</tp:taxon-name-part> <tp:taxon-name-part taxon-name-part-type="species" reg="perzonatum">perzonatum</tp:taxon-name-part></tp:taxon-name></italic> (NY 985702, holotype), <bold>F</bold> basidiomata, copyright: NY Botanical Garden <bold>G</bold> cuticular cells, cylindrical, with incrustations <bold>H–I</bold> chlamydospore with fine longitudinal ridges, from context. Scale bar: 1 cm (<bold>A–C</bold>).</p></caption><graphic xmlns:xlink="http://www.w3.org/1999/xlink" xlink:href="mycokeys-59-095-g008.jpg" position="float" orientation="portrait" xlink:type="simple" id="oo_350587.jpg"><uri content-type="original_file" xlink:type="simple">https://binary.pensoft.net/fig/350587</uri></graphic></fig><fig id="F1" position="float" orientation="portrait"><object-id xmlns:xlink="http://www.w3.org/1999/xlink" content-type="doi" xlink:type="simple">10.3897/mycokeys.59.33182.figure1</object-id><object-id xmlns:xlink="http://www.w3.org/1999/xlink" content-type="arpha" xlink:type="simple">BD4E0F47-14C2-529B-A156-2C90EC09550E</object-id><label>Figure 1.</label><caption><p>Phylogeny of the <italic><tp:taxon-name><tp:taxon-name-part taxon-name-part-type="genus" reg="Ganoderma">Ganoderma</tp:taxon-name-part> <tp:taxon-name-part taxon-name-part-type="species" reg="weberianum">weberianum</tp:taxon-name-part></tp:taxon-name></italic>-<italic><tp:taxon-name><tp:taxon-name-part taxon-name-part-type="genus" reg="Ganoderma"/><tp:taxon-name-part taxon-name-part-type="species" reg="resinaceum">resinaceum</tp:taxon-name-part></tp:taxon-name></italic> complex based on concatenated ITS, <italic>rpb2</italic>, and <italic>tef1</italic>-α sequence data obtained by Maximum Likelihood (<abbrev xmlns:xlink="http://www.w3.org/1999/xlink" xlink:title="Maximum Likelihood" id="ABBRID0EK2AI" xlink:type="simple">ML</abbrev>). Bayesian posterior probability (<abbrev xmlns:xlink="http://www.w3.org/1999/xlink" xlink:title="posterior probabilities" id="ABBRID0EO2AI" xlink:type="simple">PP</abbrev>) above 0.85 and bootstrap values (<abbrev xmlns:xlink="http://www.w3.org/1999/xlink" xlink:title="bootstrap values" id="ABBRID0ES2AI" xlink:type="simple">BS</abbrev>) from <abbrev xmlns:xlink="http://www.w3.org/1999/xlink" xlink:title="Maximum Likelihood" id="ABBRID0EW2AI" xlink:type="simple">ML</abbrev> above 75 % are shown (<abbrev xmlns:xlink="http://www.w3.org/1999/xlink" xlink:title="posterior probabilities" id="ABBRID0E12AI" xlink:type="simple">PP</abbrev>/ <abbrev xmlns:xlink="http://www.w3.org/1999/xlink" xlink:title="bootstrap values" id="ABBRID0E52AI" xlink:type="simple">BS</abbrev>).</p></caption><graphic xmlns:xlink="http://www.w3.org/1999/xlink" xlink:href="mycokeys-59-095-g001.jpg" position="float" orientation="portrait" xlink:type="simple" id="oo_350580.jpg"><uri content-type="original_file" xlink:type="simple">https://binary.pensoft.net/fig/350580</uri></graphic></fig><fig id="F2" position="float" orientation="portrait"><object-id xmlns:xlink="http://www.w3.org/1999/xlink" content-type="doi" xlink:type="simple">10.3897/mycokeys.59.33182.figure2</object-id><object-id xmlns:xlink="http://www.w3.org/1999/xlink" content-type="arpha" xlink:type="simple">80160985-2CAB-5B55-A70C-2F990FBCE7AE</object-id><label>Figure 2.</label><caption><p>Phylogeny of the <italic><tp:taxon-name><tp:taxon-name-part taxon-name-part-type="genus" reg="Ganoderma">Ganoderma</tp:taxon-name-part> <tp:taxon-name-part taxon-name-part-type="species" reg="weberianum">weberianum</tp:taxon-name-part></tp:taxon-name></italic> complex from the Neotropics based on rDNA ITS sequence data obtained by Maximum Likelihood (<abbrev xmlns:xlink="http://www.w3.org/1999/xlink" xlink:title="Maximum Likelihood" id="ABBRID0E13AI" xlink:type="simple">ML</abbrev>). Bayesian posterior probability (<abbrev xmlns:xlink="http://www.w3.org/1999/xlink" xlink:title="posterior probabilities" id="ABBRID0E53AI" xlink:type="simple">PP</abbrev>) above 0.85 and bootstrap values (<abbrev xmlns:xlink="http://www.w3.org/1999/xlink" xlink:title="bootstrap values" id="ABBRID0EC4AI" xlink:type="simple">BS</abbrev>) from <abbrev xmlns:xlink="http://www.w3.org/1999/xlink" xlink:title="Maximum Likelihood" id="ABBRID0EG4AI" xlink:type="simple">ML</abbrev> above 75 % are shown (<abbrev xmlns:xlink="http://www.w3.org/1999/xlink" xlink:title="posterior probabilities" id="ABBRID0EK4AI" xlink:type="simple">PP</abbrev>/<abbrev xmlns:xlink="http://www.w3.org/1999/xlink" xlink:title="bootstrap values" id="ABBRID0EO4AI" xlink:type="simple">BS</abbrev>).</p></caption><graphic xmlns:xlink="http://www.w3.org/1999/xlink" xlink:href="mycokeys-59-095-g002.jpg" position="float" orientation="portrait" xlink:type="simple" id="oo_350581.jpg"><uri content-type="original_file" xlink:type="simple">https://binary.pensoft.net/fig/350581</uri></graphic></fig></tp:treatment-sec><ref-list><ref id="B32"><mixed-citation xmlns:xlink="http://www.w3.org/1999/xlink" xlink:type="simple"><person-group><name name-style="western"><surname>Loyd</surname><given-names>AL</given-names></name><name name-style="western"><surname>Smith</surname><given-names>JA</given-names></name><name name-style="western"><surname>Richter</surname><given-names>BS</given-names></name><name name-style="western"><surname>Blanchette</surname><given-names>RA</given-names></name><name name-style="western"><surname>Smith</surname><given-names>ME</given-names></name></person-group> (<year>2017</year>) The laccate <italic><tp:taxon-name><tp:taxon-name-part taxon-name-part-type="genus">Ganoderma</tp:taxon-name-part></tp:taxon-name></italic> of the Southeastern United States: a cosmopolitan and important genus of wood decay fungi. UF’s EDIS. <ext-link xlink:type="simple" ext-link-type="uri" xlink:href="http://edis.ifas.ufl.edu">http://edis.ifas.ufl.edu</ext-link>.</mixed-citation></ref><ref id="B33"><mixed-citation xmlns:xlink="http://www.w3.org/1999/xlink" xlink:type="simple"><person-group><name name-style="western"><surname>Loyd</surname><given-names>AL</given-names></name><name name-style="western"><surname>Held</surname><given-names>BW</given-names></name><name name-style="western"><surname>Barnes</surname><given-names>CW</given-names></name><name name-style="western"><surname>Schink</surname><given-names>MJ</given-names></name><name name-style="western"><surname>Smith</surname><given-names>ME</given-names></name><name name-style="western"><surname>Smith</surname><given-names>JA</given-names></name><name name-style="western"><surname>Blanchette</surname><given-names>RA</given-names></name></person-group> (<year>2018</year>) Elucidating ‘<italic><tp:taxon-name><tp:taxon-name-part taxon-name-part-type="genus"/><tp:taxon-name-part taxon-name-part-type="species">lucidum</tp:taxon-name-part></tp:taxon-name></italic>’: distinguishing the diverse laccate <italic><tp:taxon-name><tp:taxon-name-part taxon-name-part-type="genus">Ganoderma</tp:taxon-name-part></tp:taxon-name></italic> species of the United States. PLoS One 13(7): e0199738. <ext-link xlink:type="simple" ext-link-type="doi" xlink:href="10.1371/journal.pone.0199738">https://doi.org/10.1371/journal.pone.0199738</ext-link></mixed-citation></ref><ref id="B79"><mixed-citation xmlns:xlink="http://www.w3.org/1999/xlink" xlink:type="simple"><person-group><name name-style="western"><surname>Torres-Torres</surname><given-names>MG</given-names></name><name name-style="western"><surname>Guzmán-Dávalos</surname><given-names>L</given-names></name><name name-style="western"><surname>Ryvarden</surname><given-names>L</given-names></name></person-group> (<year>2015</year>) <article-title><italic><tp:taxon-name><tp:taxon-name-part taxon-name-part-type="genus">Ganoderma</tp:taxon-name-part></tp:taxon-name></italic> subgénero <italic><tp:taxon-name><tp:taxon-name-part taxon-name-part-type="genus">Ganoderma</tp:taxon-name-part></tp:taxon-name></italic> en México.</article-title><source>Revista Mexicana de Micología</source><volume>41</volume>: <fpage>27</fpage>–<lpage>45</lpage>.</mixed-citation></ref><ref id="B56"><mixed-citation xmlns:xlink="http://www.w3.org/1999/xlink" xlink:type="simple"><person-group><name name-style="western"><surname>Raymundo</surname><given-names>T</given-names></name><name name-style="western"><surname>Valenzuela</surname><given-names>R</given-names></name><name name-style="western"><surname>Gutiérrez</surname><given-names>A</given-names></name><name name-style="western"><surname>Coronado</surname><given-names>ML</given-names></name><name name-style="western"><surname>Esqueda</surname><given-names>M</given-names></name></person-group> (<year>2013</year>) <article-title><tp:taxon-name><tp:taxon-name-part taxon-name-part-type="class">Agaricomycetes</tp:taxon-name-part></tp:taxon-name> xilófagos de la planicie central del desierto Sonorense.</article-title><source>Revista Mexicana de Biodiversidad</source><volume>84</volume>: <fpage>417</fpage>–<lpage>424</lpage>. <ext-link xlink:type="simple" ext-link-type="doi" xlink:href="10.7550/rmb.30828">https://doi.org/10.7550/rmb.30828</ext-link></mixed-citation></ref><ref id="B31"><mixed-citation xmlns:xlink="http://www.w3.org/1999/xlink" xlink:type="simple"><person-group><name name-style="western"><surname>López-Peña</surname><given-names>D</given-names></name><name name-style="western"><surname>Gutiérrez</surname><given-names>A</given-names></name><name name-style="western"><surname>Hernández-Navarro</surname><given-names>E</given-names></name><name name-style="western"><surname>Valenzuela</surname><given-names>R</given-names></name><name name-style="western"><surname>Esqueda</surname><given-names>M</given-names></name></person-group> (<year>2016</year>) <article-title>Diversidad y distribución de <italic><tp:taxon-name><tp:taxon-name-part taxon-name-part-type="genus">Ganoderma</tp:taxon-name-part></tp:taxon-name></italic> (<tp:taxon-name><tp:taxon-name-part taxon-name-part-type="order">Polyporales</tp:taxon-name-part></tp:taxon-name>: <tp:taxon-name><tp:taxon-name-part taxon-name-part-type="family">Ganodermataceae</tp:taxon-name-part></tp:taxon-name>) en Sonora, México.</article-title><source>Botanical Sciences</source><volume>94</volume>: <fpage>431</fpage>–<lpage>439</lpage>. <ext-link xlink:type="simple" ext-link-type="doi" xlink:href="10.17129/botsci.463">https://doi.org/10.17129/botsci.463</ext-link></mixed-citation></ref></ref-list></tp:taxon-treatment>
